# Supplementary material for: Multiscale Porous Carbon Materials by In Situ Growth of Metal–Organic Framework in the Micro-Channel of Delignified Wood for High-Performance Water Purification
Source: Nanomaterials (Basel). 2023 Oct 3;13(19):2695. doi: 10.3390/nano13192695 (PMC10574260; doi:10.3390/nano13192695)
Supplement: Supplementary file 1 [file nanomaterials-13-02695-s001.zip]

Archive with 1 entries (1 files):
- nanomaterials-2631474-supplementary.pdf
